# Supplementary material for: Metformin anticancer: Reverses tumor hypoxia induced by bevacizumab and reduces the expression of cancer stem cell markers CD44/CD117 in human ovarian cancer SKOV3 cells
Source: Front Pharmacol. 2022 Aug 15;13:955984. doi: 10.3389/fphar.2022.955984 (PMC9421358; doi:10.3389/fphar.2022.955984)
Supplement: Supplementary file 1 [file DataSheet1.ZIP]

Archive with 3 entries (3 files):
- ┬╫└φ▒φ2.jpg
- ┬╫└φ▒φ3.jpg
- ┬╫└φ▒φ1.jpg
