# Supplementary material for: Metformin anticancer: Reverses tumor hypoxia induced by bevacizumab and reduces the expression of cancer stem cell markers CD44/CD117 in human ovarian cancer SKOV3 cells
Source: Front Pharmacol. 2022 Aug 15;13:955984. doi: 10.3389/fphar.2022.955984 (PMC9421358; doi:10.3389/fphar.2022.955984)
Supplement: Supplementary file 5 [file Table1.XLSX]

## Sheet: Sheet1
CCK8
bevacizumab
concentration（mg/ml）
		48h			72h
0		1	1	1	1	1	1
0.5		0.862745	0.902314	0.925258	0.919571	0.907625	0.895545
1		0.786765	0.866324	0.873711	0.765416	0.634897	0.864823
1.5		0.843137	0.827763	0.747423	0.47185	0.643695	0.678955
2		0.838235	0.802057	0.744845	0.489276	0.620235	0.577573
2.5		0.747549	0.863753	0.695876	0.49866	0.592375	0.554531
3		0.747549	0.796915	0.670103	0.402145	0.498534	0.583717
metformin
concentration（mg/ml）
		48h			72h
0		1	1	1	1	1	1
5		0.930318	0.925	0.834012	0.898876	0.948571	0.972376
10		0.896088	0.777083	0.814664	0.803371	0.794286	0.751381
15		0.859413	0.745833	0.694501	0.544944	0.56	0.480663
20		0.830073	0.720833	0.610998	0.449438	0.428571	0.430939
25		0.767726	0.665625	0.566191	0.331461	0.36	0.342541
30		0.832518	0.540625	0.625255	0.308989	0.342857	0.292818
cisplatin
concentration（mg/ml）
		48h			72h
0		1	1	1	1	1	1
1.5		0.95053	0.79845	0.943548	1.15327	0.877778	0.863535
3		0.798839	0.822709	0.856627	0.855655	0.818056	0.643177
6		0.82205	0.842629	0.777108	0.546131	0.691667	0.57047
12		0.692456	0.818725	0.781124	0.407738	0.569444	0.44519
24		0.665377	0.800797	0.72381	0.386905	0.380556	0.291946
Drug combinations at low concentrations
		48h			72h
Con		1	1	1	1	1	1
Bev		0.843137	0.827763	0.747423	0.47185	0.643695	0.678955
Met		0.859413	0.745833	0.694501	0.544944	0.56	0.59116
Cis		0.82205	0.842629	0.777108	0.546131	0.691667	0.57047
Bev+Met		0.754355	0.639098	0.884758	0.54185	0.56044	0.620123
Bev+Cis		0.644599	0.657143	0.622677	0.475771	0.404595	0.430185
Met+Cis		0.775261	0.750376	0.862454	0.60793	0.583417	0.575975
Bev+Met+Cis		0.630662	0.557895	0.641264	0.337004	0.272727	0.289528
Drug combinations at high concentrations
		48h			72h
Con		1	1	1	1	1	1
Bev		0.838235	0.802057	0.744845	0.489276	0.620235	0.577573
Met		0.830073	0.720833	0.610998	0.449438	0.428571	0.430939
Cis		0.692456	0.818725	0.781124	0.407738	0.569444	0.44519
Bev+Met		0.604106	0.884181	0.724537	0.382927	0.367299	0.442518
Bev+Cis		0.72434	0.666667	0.592593	0.346951	0.33827	0.24042
Met+Cis		0.821114	0.649718	0.648148	0.338415	0.328791	0.245438
Bev+Met+Cis		0.457478	0.463277	0.418981	0.275	0.231043	0.183394
flow cytometry
Control			Bevacizumab			Metformin			Cisplatin			Bevacizumab+Metformin			Bevacizumab+Cisplatin			Metformin+Cisplatin			Beva+Met+Cis
2.18	3.6	2.8	3.09	4.39	5.21	1.69	1.64	1.32	2.24	3.65	4.12	1.88	2.68	3.02	5.19	6.01	7.36	1.84	2.68	2.04	0.22	0.18	0.46
immunohistochemical
	VEGF			CD34			HIF-A
	1	2		1	2		1	6
	1	4		1	3		1	6
	1	3		1	3		1	6
	2	3		2	3		2	2
	2	3		2	4		2	3
	2	4		2	2		2	3
	3	3		3	6		3	5
	3	5		3	5		3	4
	3	5		3	6		3	3
	4	2		4	3		4	5
	4	1		4	2		4	5
	4	2		4	1		4	3
	5	4		5	4		5	3
	5	4		5	3		5	4
	5	4		5	4		5	5
	6	6		6	5		6	3
	6	4		6	6		6	5
	6	3		6	5		6	3
	7	2		7	3		7	1
	7	2		7	3		7	2
	7	1		7	1		7	2
	8	6		8	5		8	4
	8	5		8	8		8	4
	8	4		8	6		8	5
